# Supplementary material for: A revision of Megalocraerus Lewis, 1902 (Coleoptera, Histeridae: Exosternini)
Source: Zookeys. 2016 Jan 28;(557):59–78. doi: 10.3897/zookeys.557.7087 (PMC4740836; doi:10.3897/zookeys.557.7087)
Supplement: XML Treatment for Megalocraerus madrededios [file zookeys.557.7087-treatment5.xml]

<!DOCTYPE tp:taxon-treatment
  PUBLIC "-//TaxonX//DTD Taxonomic Treatment Publishing DTD v0 20100105//EN" "tax-treatment-NSO.dtd">
<tp:taxon-treatment xmlns:tp="http://www.plazi.org/taxpub"><tp:treatment-meta><kwd-group><label>Taxon classification</label><kwd><named-content content-type="kingdom">Animalia</named-content></kwd><kwd><named-content content-type="order">Coleoptera</named-content></kwd><kwd><named-content content-type="family">Histeridae</named-content></kwd></kwd-group><mixed-citation publication-type="journal"><person-group><name><surname>Caterino</surname><given-names>Michael S.</given-names></name><name><surname>Tishechkin</surname><given-names>Alexey K.</given-names></name></person-group><article-title>A revision of <italic><tp:taxon-name><tp:taxon-name-part taxon-name-part-type="genus">Megalocraerus</tp:taxon-name-part></tp:taxon-name></italic> Lewis, 1902 (<tp:taxon-name><tp:taxon-name-part taxon-name-part-type="order">Coleoptera</tp:taxon-name-part></tp:taxon-name>, <tp:taxon-name><tp:taxon-name-part taxon-name-part-type="family">Histeridae</tp:taxon-name-part></tp:taxon-name>: <tp:taxon-name><tp:taxon-name-part taxon-name-part-type="tribe">Exosternini</tp:taxon-name-part></tp:taxon-name>)</article-title><source>Zookeys</source><day>28</day><month>1</month><year>2016</year><volume>2016</volume><issue>557</issue><fpage>59</fpage><lpage>78</lpage><pub-id pub-id-type="doi">10.3897/zookeys.557.7087</pub-id></mixed-citation></tp:treatment-meta><tp:nomenclature><tp:taxon-name>
            <tp:taxon-name-part taxon-name-part-type="genus">Megalocraerus</tp:taxon-name-part>
            <tp:taxon-name-part taxon-name-part-type="species">madrededios</tp:taxon-name-part>
            <object-id xmlns:xlink="http://www.w3.org/1999/xlink" content-type="zoobank" xlink:type="simple">http://zoobank.org/DBC355ED-9B57-4039-92C0-76EE483848C8</object-id>
          </tp:taxon-name><tp:taxon-status xmlns:xlink="http://www.w3.org/1999/xlink" xlink:type="simple">sp. n.</tp:taxon-status><xref ref-type="fig" rid="F6">Figs 6E–F</xref><xref ref-type="fig" rid="F7">, 7A</xref><xref ref-type="fig" rid="F8">, 8</xref><!--PageBreak--><!--PageBreak--></tp:nomenclature><tp:treatment-sec sec-type="type material"><title>Type material.</title><p>
            <bold>Holotype male: PERU: Madre de Dios</bold>: Pantiacolla Lodge, Alto Madre de Dios R., <named-content xmlns:xlink="http://www.w3.org/1999/xlink" content-type="dwc:verbatimCoordinates" xlink:type="simple">12°39.3'S, 71°13.9'W</named-content>, 420 m, 14-19.xi.2007, FIT, D. Brzoska (SEMC0874296); Paratype female: same data as type (SEMC0872118); <named-content xmlns:xlink="http://www.w3.org/1999/xlink" content-type="dwc:institutional_code" xlink:type="simple">SEMC</named-content>.</p></tp:treatment-sec><tp:treatment-sec sec-type="Diagnosis"><title>Diagnosis.</title><p>The body shape of this species is distinct, being broader and less elongate, and slightly more depressed than any of the others. Additionally the 4<sup>th</sup> stria meeting the basal sutural arch is shared only with <italic><tp:taxon-name><tp:taxon-name-part taxon-name-part-type="genus">Megalocraerus</tp:taxon-name-part> <tp:taxon-name-part taxon-name-part-type="species">chico</tp:taxon-name-part></tp:taxon-name></italic> (above).</p></tp:treatment-sec><tp:treatment-sec sec-type="Description"><title>Description.</title><p>
            <bold><italic>Size</italic></bold>: Length 3.1–3.3 mm; width 2.3–2.4 mm; <bold><italic>Body</italic></bold>: broad, subparallel-sided, slightly elongate, moderately depressed; castaneous to slightly rufescent; the elytral bases, pronotum, and venter tending to be slightly lighter than the apical elytral two-thirds. <bold><italic>Head</italic></bold>: Frons finely and doubly punctate, with medium punctures separated by slightly more than their diameters against fine ground punctation, decreasing in size but slightly increasing in density anteromediad; frontal stria present along inner margins of eyes, bent inward above antennal insertions, broadly interrupted across epistoma; supraorbital stria absent; epistoma depressed, narrowing anterad; labrum minutely punctate; mandibles each with inner marginal tooth. <bold><italic>Pronotum</italic></bold>: Pronotal sides weakly rounded, slightly narrowed anterad, marginal stria complete, lateral stria absent, anterior marginal stria slightly fragmented; pronotal disk with small secondary punctures sparse basomedially, increasing in density toward front and sides, with fine ground punctation more or less uniform. <bold><italic>Elytra</italic></bold>: Two complete epipleural stria present; subhumeral striae absent; dorsal striae 1–4 complete, 4<sup>th</sup> meeting basal arch of sutural stria, 5<sup>th</sup> stria obsolete near base; bases of dorsal striae extending mediad along basal elytral margin, but not meeting base of next stria; elytral disks with conspicuous ground punctation throughout, and increasingly dense secondary punctation toward apices. <bold><italic>Prosternum</italic></bold>: Prosternal lobe evenly, broadly rounded, complete to sides, with marginal stria obsolete at sides; prosternal keel with two complete carinal striae converging anteriorly. <bold><italic>Mesoventrite</italic></bold>: Anterior mesoventral margin evenly emarginate, with complete, marginal stria; mesometaventral stria absent; disk with only fine ground punctation. <bold><italic>Metaventrite</italic></bold>: Metaventral disk impunctate at middle, with few fine punctures in <!--PageBreak-->front of metacoxae, lateral metaventral stria present, extending toward outer corner of metacoxa, slightly obsolete apically; postmesocoxal stria very short. <bold><italic>Abdomen</italic></bold>: Abdominal ventrites finely punctate at middle, slightly more coarsely at sides; propygidium strongly transverse, about four times as wide as long, coarsely punctate, with punctures separated by slightly less than their diameters, a little denser toward sides; pygidium similarly coarsely punctate at base, punctures becoming finer, but also denser toward apex. <bold><italic>Male</italic></bold>: 8<sup>th</sup> tergite with deep basal emargination, ventrobasal processes nearly meeting, dorsally with fine, narrow median emargination; halves of 8<sup>th</sup> sternite slightly separated along midline, apicomedial processes broadly lobate; 9<sup>th</sup> tergite with acute, slightly recurved apices, ventrally with uniquely denticulate basal apodeme; spiculum gastrale (S9) broad in basal third, abruptly narrowed, broadening gradually toward head, apex broadly emarginate; 10<sup>th</sup> tergite entire but weakly desclerotized along much of midline; aedeagus flattened throughout, sides weakly rounded, widest just apicad midpoint, apices meeting; median lobe slightly more than one-half tegmen length.</p><fig id="F7" position="float" orientation="portrait"><label>Figure 7.</label><caption><p>Dorsal habitus. <bold>A</bold> <italic><tp:taxon-name><tp:taxon-name-part taxon-name-part-type="genus">Megalocraerus</tp:taxon-name-part> <tp:taxon-name-part taxon-name-part-type="species">madrededios</tp:taxon-name-part></tp:taxon-name></italic> <bold>B</bold> <italic><tp:taxon-name><tp:taxon-name-part taxon-name-part-type="genus">Megalocraerus</tp:taxon-name-part> <tp:taxon-name-part taxon-name-part-type="species">tiputini</tp:taxon-name-part></tp:taxon-name></italic>.</p></caption><graphic xmlns:xlink="http://www.w3.org/1999/xlink" xlink:href="zookeys-557-059-g007.jpg" position="float" orientation="portrait" xlink:type="simple" id="oo_75228.jpg"/></fig></tp:treatment-sec><tp:treatment-sec sec-type="Remarks"><title>Remarks.</title><p>This species is named for the rich region of Peru in which it is found. This species was included in the phylogenetic analysis of <xref ref-type="bibr" rid="B2">Caterino and Tishechkin (2015)</xref> as ‘<italic><tp:taxon-name><tp:taxon-name-part taxon-name-part-type="genus">Megalocraerus</tp:taxon-name-part></tp:taxon-name></italic>1’.</p><fig id="F8" position="float" orientation="portrait"><label>Figure 8.</label><caption><p>Map showing all collecting records for <italic><tp:taxon-name><tp:taxon-name-part taxon-name-part-type="genus">Megalocraerus</tp:taxon-name-part></tp:taxon-name></italic> spp.</p></caption><graphic xmlns:xlink="http://www.w3.org/1999/xlink" xlink:href="zookeys-557-059-g008.jpg" position="float" orientation="portrait" xlink:type="simple" id="oo_75229.jpg"/></fig><!--PageBreak--></tp:treatment-sec><tp:treatment-sec><!--Section generated to contain objects referenced in tp:taxon-treatment.--><fig id="F6" position="float" orientation="portrait"><label>Figure 6.</label><caption><p>Aedeagi of <italic><tp:taxon-name><tp:taxon-name-part taxon-name-part-type="genus">Megalocraerus</tp:taxon-name-part></tp:taxon-name></italic> spp. <bold>A</bold> <italic><tp:taxon-name><tp:taxon-name-part taxon-name-part-type="genus">Megalocraerus</tp:taxon-name-part> <tp:taxon-name-part taxon-name-part-type="species">mandibularis</tp:taxon-name-part></tp:taxon-name></italic>, dorsal view <bold>B</bold> <italic><tp:taxon-name><tp:taxon-name-part taxon-name-part-type="genus">Megalocraerus</tp:taxon-name-part> <tp:taxon-name-part taxon-name-part-type="species">mandibularis</tp:taxon-name-part></tp:taxon-name></italic>, lateral view <bold>C</bold> <italic><tp:taxon-name><tp:taxon-name-part taxon-name-part-type="genus">Megalocraerus</tp:taxon-name-part> <tp:taxon-name-part taxon-name-part-type="species">chico</tp:taxon-name-part></tp:taxon-name></italic>, dorsal view <bold>D</bold> <italic><tp:taxon-name><tp:taxon-name-part taxon-name-part-type="genus">Megalocraerus</tp:taxon-name-part> <tp:taxon-name-part taxon-name-part-type="species">chico</tp:taxon-name-part></tp:taxon-name></italic>, lateral view <bold>E</bold> <italic><tp:taxon-name><tp:taxon-name-part taxon-name-part-type="genus">Megalocraerus</tp:taxon-name-part> <tp:taxon-name-part taxon-name-part-type="species">madrededios</tp:taxon-name-part></tp:taxon-name></italic>, dorsal view <bold>F</bold> <italic><tp:taxon-name><tp:taxon-name-part taxon-name-part-type="genus">Megalocraerus</tp:taxon-name-part> <tp:taxon-name-part taxon-name-part-type="species">madrededios</tp:taxon-name-part></tp:taxon-name></italic>, lateral view <bold>G</bold> unnamed <italic><tp:taxon-name><tp:taxon-name-part taxon-name-part-type="genus">Megalocraerus</tp:taxon-name-part></tp:taxon-name></italic> sp. from Rio de Janeiro, dorsal view <bold>H</bold> unnamed <italic><tp:taxon-name><tp:taxon-name-part taxon-name-part-type="genus">Megalocraerus</tp:taxon-name-part></tp:taxon-name></italic> sp. from Rio de Janeiro, lateral view.</p></caption><graphic xmlns:xlink="http://www.w3.org/1999/xlink" xlink:href="zookeys-557-059-g006.jpg" position="float" orientation="portrait" xlink:type="simple" id="oo_75227.jpg"/></fig></tp:treatment-sec><ref-list><ref id="B2"><mixed-citation xmlns:xlink="http://www.w3.org/1999/xlink" xlink:type="simple">
          <person-group><name name-style="western"><surname>Caterino</surname><given-names>MS</given-names></name><name name-style="western"><surname>Tishechkin</surname><given-names>AK</given-names></name></person-group> (<year>2015</year>) <article-title>Phylogeny and generic limits in New World <tp:taxon-name><tp:taxon-name-part taxon-name-part-type="tribe">Exosternini</tp:taxon-name-part></tp:taxon-name> (<tp:taxon-name><tp:taxon-name-part taxon-name-part-type="order">Coleoptera</tp:taxon-name-part></tp:taxon-name>: <tp:taxon-name><tp:taxon-name-part taxon-name-part-type="family">Histeridae</tp:taxon-name-part></tp:taxon-name>: <tp:taxon-name><tp:taxon-name-part taxon-name-part-type="subfamily">Histerinae</tp:taxon-name-part></tp:taxon-name>).</article-title> <source>Systematic Entomology</source> <volume>40</volume>: <fpage>109</fpage>–<lpage>142</lpage>. doi: <ext-link xlink:type="simple" ext-link-type="doi" xlink:href="10.1111/syen.12095">10.1111/syen.12095</ext-link></mixed-citation></ref></ref-list></tp:taxon-treatment>
