# Supplementary material for: A revision of Megalocraerus Lewis, 1902 (Coleoptera, Histeridae: Exosternini)
Source: Zookeys. 2016 Jan 28;(557):59–78. doi: 10.3897/zookeys.557.7087 (PMC4740836; doi:10.3897/zookeys.557.7087)
Supplement: XML Treatment for Megalocraerus tiputini [file zookeys.557.7087-treatment6.xml]

<!DOCTYPE tp:taxon-treatment
  PUBLIC "-//TaxonX//DTD Taxonomic Treatment Publishing DTD v0 20100105//EN" "tax-treatment-NSO.dtd">
<tp:taxon-treatment xmlns:tp="http://www.plazi.org/taxpub"><tp:treatment-meta><kwd-group><label>Taxon classification</label><kwd><named-content content-type="kingdom">Animalia</named-content></kwd><kwd><named-content content-type="order">Coleoptera</named-content></kwd><kwd><named-content content-type="family">Histeridae</named-content></kwd></kwd-group><mixed-citation publication-type="journal"><person-group><name><surname>Caterino</surname><given-names>Michael S.</given-names></name><name><surname>Tishechkin</surname><given-names>Alexey K.</given-names></name></person-group><article-title>A revision of <italic><tp:taxon-name><tp:taxon-name-part taxon-name-part-type="genus">Megalocraerus</tp:taxon-name-part></tp:taxon-name></italic> Lewis, 1902 (<tp:taxon-name><tp:taxon-name-part taxon-name-part-type="order">Coleoptera</tp:taxon-name-part></tp:taxon-name>, <tp:taxon-name><tp:taxon-name-part taxon-name-part-type="family">Histeridae</tp:taxon-name-part></tp:taxon-name>: <tp:taxon-name><tp:taxon-name-part taxon-name-part-type="tribe">Exosternini</tp:taxon-name-part></tp:taxon-name>)</article-title><source>Zookeys</source><day>28</day><month>1</month><year>2016</year><volume>2016</volume><issue>557</issue><fpage>59</fpage><lpage>78</lpage><pub-id pub-id-type="doi">10.3897/zookeys.557.7087</pub-id></mixed-citation></tp:treatment-meta><tp:nomenclature><tp:taxon-name>
            <tp:taxon-name-part taxon-name-part-type="genus">Megalocraerus</tp:taxon-name-part>
            <tp:taxon-name-part taxon-name-part-type="species">tiputini</tp:taxon-name-part>
            <object-id xmlns:xlink="http://www.w3.org/1999/xlink" content-type="zoobank" xlink:type="simple">http://zoobank.org/F0EF342E-532B-45AF-A602-E0CF3664511C</object-id>
          </tp:taxon-name><tp:taxon-status xmlns:xlink="http://www.w3.org/1999/xlink" xlink:type="simple">sp. n.</tp:taxon-status><xref ref-type="fig" rid="F7">Figs 7B</xref><xref ref-type="fig" rid="F8">, 8</xref></tp:nomenclature><tp:treatment-sec sec-type="type material"><title>Type material.</title><p>
            <bold>Holotype female: ECUADOR</bold>: Orellana: Est. Biodiv. Tiputini, <named-content xmlns:xlink="http://www.w3.org/1999/xlink" content-type="dwc:verbatimCoordinates" xlink:type="simple">0.6376°S, 76.1499°W</named-content>, 2–9.vi.2011, FIT, M. Caterino &amp; A. Tishechkin, DNA Extract MSC-2211, EXO-00738 (<named-content xmlns:xlink="http://www.w3.org/1999/xlink" content-type="dwc:institutional_code" xlink:type="simple">FMNH</named-content>).</p><!--PageBreak--></tp:treatment-sec><tp:treatment-sec sec-type="Diagnosis"><title>Diagnosis.</title><p>This species’ most distinctive character is its conspicuous metaventral punctation. It is also distinctly more densely punctate on the pygidia than other species. It is also unique (in the sole known specimen, at least) in having a complete 5<sup>th</sup> dorsal stria joined to the sutural stria.</p></tp:treatment-sec><tp:treatment-sec sec-type="Description"><title>Description.</title><p>
            <bold><italic>Size</italic></bold>: Length 3.2 mm; width 2.3 mm; <bold><italic>Body</italic></bold>: subparallel-sided, elongate, weakly subcylindrical; piceous. <bold><italic>Head</italic></bold>: Frons finely and doubly punctate, with medium punctures separated by slightly more than their diameters against fine ground punctation, decreasing in size but slightly increasing in density anteromediad; frontal stria present along inner margins of eyes, bent inward above antennal insertions, broadly interrupted across epistoma; supraorbital stria absent; epistoma depressed, narrowing anterad; labrum minutely punctate; mandibles each with inner marginal tooth. <bold><italic>Pronotum</italic></bold>: Pronotal sides weakly convergent from base to apical fourth, thence abruptly narrowing, marginal stria complete, continuous with distinct anterior marginal stria, lateral stria absent; pronotal disk finely and shallowly but densely punctate, slighlty sparser basomedially; basal margin with only few coarser punctures. <bold><italic>Elytra</italic></bold>: Two complete epipleural stria present; subhumeral striae absent; dorsal striae 1–5 complete, the 5<sup>th</sup> stria meeting basal arch of sutural stria; elytral disks with conspicuous ground punctation throughout, increasing in density apically. <bold><italic>Prosternum</italic></bold>: Prosternal lobe evenly, somewhat narrow rounded, complete to sides, marginal stria obsolete at sides; prosternal keel with two complete carinal striae diverging slightly front and rear. <bold><italic>Mesoventrite</italic></bold>: Anterior mesoventral margin evenly emarginate, with complete, marginal stria; mesometaventral stria absent; disk with fine secondary punctation. <bold><italic>Metaventrite</italic></bold>: Metaventral disk finely but densely punctate at middle, more coarsely to sides, lateral metaventral stria present, curving laterad toward middle of metepisternum, slightly obsolete apically; postmesocoxal parallel but shorter. <bold><italic>Abdomen</italic></bold>: Abdominal ventrites distinctly punctate throughout; propygidium transverse, about three times as wide as long, coarsely punctate, with punctures separated by about half their diameters, rather uniformly throughout; pygidium similarly coarsely punctate at base, diminished in size apically.</p></tp:treatment-sec><tp:treatment-sec sec-type="Remarks"><title>Remarks.</title><p>Although known from a sole female, this species is more than adequately distinct to describe. We name the species to honor the staff and facilities of the Tiputini Biodiversity Station, who have assisted us and countless other researchers in studying the biota of the region. This species was included in the phylogenetic analysis of <xref ref-type="bibr" rid="B2">Caterino and Tishechkin (2015)</xref> as ‘<italic><tp:taxon-name><tp:taxon-name-part taxon-name-part-type="genus">Megalocraerus</tp:taxon-name-part></tp:taxon-name></italic>4’.</p></tp:treatment-sec><tp:treatment-sec><!--Section generated to contain objects referenced in tp:taxon-treatment.--><fig id="F7" position="float" orientation="portrait"><label>Figure 7.</label><caption><p>Dorsal habitus. <bold>A</bold> <italic><tp:taxon-name><tp:taxon-name-part taxon-name-part-type="genus">Megalocraerus</tp:taxon-name-part> <tp:taxon-name-part taxon-name-part-type="species">madrededios</tp:taxon-name-part></tp:taxon-name></italic> <bold>B</bold> <italic><tp:taxon-name><tp:taxon-name-part taxon-name-part-type="genus">Megalocraerus</tp:taxon-name-part> <tp:taxon-name-part taxon-name-part-type="species">tiputini</tp:taxon-name-part></tp:taxon-name></italic>.</p></caption><graphic xmlns:xlink="http://www.w3.org/1999/xlink" xlink:href="zookeys-557-059-g007.jpg" position="float" orientation="portrait" xlink:type="simple" id="oo_75228.jpg"/></fig><fig id="F8" position="float" orientation="portrait"><label>Figure 8.</label><caption><p>Map showing all collecting records for <italic><tp:taxon-name><tp:taxon-name-part taxon-name-part-type="genus">Megalocraerus</tp:taxon-name-part></tp:taxon-name></italic> spp.</p></caption><graphic xmlns:xlink="http://www.w3.org/1999/xlink" xlink:href="zookeys-557-059-g008.jpg" position="float" orientation="portrait" xlink:type="simple" id="oo_75229.jpg"/></fig></tp:treatment-sec><ref-list><ref id="B2"><mixed-citation xmlns:xlink="http://www.w3.org/1999/xlink" xlink:type="simple">
          <person-group><name name-style="western"><surname>Caterino</surname><given-names>MS</given-names></name><name name-style="western"><surname>Tishechkin</surname><given-names>AK</given-names></name></person-group> (<year>2015</year>) <article-title>Phylogeny and generic limits in New World <tp:taxon-name><tp:taxon-name-part taxon-name-part-type="tribe">Exosternini</tp:taxon-name-part></tp:taxon-name> (<tp:taxon-name><tp:taxon-name-part taxon-name-part-type="order">Coleoptera</tp:taxon-name-part></tp:taxon-name>: <tp:taxon-name><tp:taxon-name-part taxon-name-part-type="family">Histeridae</tp:taxon-name-part></tp:taxon-name>: <tp:taxon-name><tp:taxon-name-part taxon-name-part-type="subfamily">Histerinae</tp:taxon-name-part></tp:taxon-name>).</article-title> <source>Systematic Entomology</source> <volume>40</volume>: <fpage>109</fpage>–<lpage>142</lpage>. doi: <ext-link xlink:type="simple" ext-link-type="doi" xlink:href="10.1111/syen.12095">10.1111/syen.12095</ext-link></mixed-citation></ref></ref-list></tp:taxon-treatment>
